# Supplementary material for: Derivative-free optimization adversarial attacks for graph convolutional networks
Source: PeerJ Comput Sci. 2021 Aug 24;7:e693. doi: 10.7717/peerj-cs.693 (PMC8409335; doi:10.7717/peerj-cs.693)
Supplement: Supplemental Information 1 — Cora and Citeseer are attribute graphs, i.e., each node in the graph has a specific dimensional attribute; the Pol. Blogs dataset is a directed weighted graph with no node features. Cora and Citeseer are more sparse, while Polblogs is denser and has only two categories. Due to their strong representation, we perform attacks based on these three datasets. [file peerj-cs-07-693-s001.zip]

Archive with 10 entries (9 files):
- datasets/
- __MACOSX/._datasets
- datasets/polblogs.npz
- __MACOSX/datasets/._polblogs.npz
- datasets/.DS_Store
- __MACOSX/datasets/._.DS_Store
- datasets/citeseer.npz
- __MACOSX/datasets/._citeseer.npz
- datasets/cora.npz
- __MACOSX/datasets/._cora.npz
