# Supplementary material for: Derivative-free optimization adversarial attacks for graph convolutional networks
Source: PeerJ Comput Sci. 2021 Aug 24;7:e693. doi: 10.7717/peerj-cs.693 (PMC8409335; doi:10.7717/peerj-cs.693)
Supplement: Supplemental Information 2 — Three python files which implemented the DFDA algorithm. [file peerj-cs-07-693-s002.zip]

Archive with 5 entries (4 files):
- DFDA code/
- DFDA code/.DS_Store
- DFDA code/dfda.py
- DFDA code/dfda_function.py
- DFDA code/test_DFDA_txt.py
